# Supplementary material for: Association of Exercise Intensity with the Prevalence of Glaucoma and Intraocular Pressure in Men: A Study Based on the Korea National Health and Nutrition Examination Survey
Source: J Clin Med. 2022 Aug 12;11(16):4725. doi: 10.3390/jcm11164725 (PMC9409694; doi:10.3390/jcm11164725)
Supplement: Supplementary file 1 [file jcm-11-04725-s001.zip]

Archive with 5 entries (5 files):
- Figure S1.pdf
- Table S1.pdf
- Table S2.xlsx
- Table S3.xlsx
- Table S4.xlsx
