# Supplementary material for: Association of Exercise Intensity with the Prevalence of Glaucoma and Intraocular Pressure in Men: A Study Based on the Korea National Health and Nutrition Examination Survey
Source: J Clin Med. 2022 Aug 12;11(16):4725. doi: 10.3390/jcm11164725 (PMC9409694; doi:10.3390/jcm11164725)
Supplement: Supplementary file 1 [file jcm-11-04725-s001.zip › Table S2.xlsx]

## Sheet: Glaucoma stage in men
Table S2. Comparison of parameters according to glaucoma stage in men.
	glaucoma total (n=81)	preperimetric glaucoma	preperimetric glaucoma	perimetric glaucoma (n=35)	P value
		Change of disc only (n=23)	Changes of disc+RNFL (n=23)
Age, years	60.67±1.865	64.40±3.063	54.74±2.755	63.51±2.992	0.0300287
BMI, kg/m2	23.84±0.414	23.75±0.627	23.28±0.625	24.33±0.704	0.538451
Waist, cm	85.45±1.439	85.58±1.422	82.62±2.913	87.57±1.928	0.361164
SBP, mmHg	124.01±2.124	119.15±3.747	117.75±1.883	131.31±3.581	0.00350197
DBP, mmHg	77.18±1.352	74.98±2.784	77.24±1.758	78.21±2.360	0.673468
Glucose, mg/dL	104.78±2.113	105.64±5.195	103.94±3.241	104.97±3.156	0.954249
HbA1c, %	6.21±0.125	6.40±0.260	6.02±0.167	6.30±0.199	0.393145
Vitamin D, ng/mL	19.36±0.867	18.54±1.538	21.18±1.304	18.41±1.298	0.263691
SE Right, D	-1.27±0.567	-0.05±0.310	-0.70±0.431	-2.31±1.179	0.106957
SE left, D	-1.15±0.403	0.19±0.375	-0.88±0.437	-1.76±0.696	0.00682626
IOP max, mmHg	15.43±0.455	14.64±0.685	15.82±0.735	15.49±0.743	0.463063
Alcohol consumption, %					0.433054
None	22.5 (5.08)	15.3 ( 6.53)	22.8 (10.24)	25.7 (7.89)
Moderate	44.2 (6.68)	38.5 (11.41)	36.3 (12.62)	53.2 (9.88)
Heavy	33.3 (6.18)	46.2 (12.10)	40.9 (12.00)	21.1 (7.42)
Smoking status, %					0.170744
Never	22.8 (5.97)	8.1 ( 5.33)	33.0 (12.59)	22.0 (7.93)
Ex-	53.2 (6.73)	46.1 (12.10)	48.6 (12.15)	60.3 (9.78)
Current	24.0 (5.38)	45.8 (11.86)	18.4 ( 8.13)	17.7 (7.84)
Monthly household income, %					0.0642228
Lowest	29.4 (5.45)	51.8 (12.11)	20.0 ( 8.80)	25.1 (7.61)
Medium-lowest	18.6 (5.36)	10.7 ( 6.02)	8.6 ( 5.48)	29.5 (9.99)
Medium-highest	22.5 (5.49)	26.2 (10.68)	22.8 ( 9.02)	20.5 (8.67)
Highest	29.5 (6.56)	11.2 ( 7.68)	48.6 (12.97)	24.8 (8.19)
Education level, %					0.151348
≤Elementary school	23.1 (5.26)	44.3 (11.97)	8.2 ( 6.21)	24.5 (8.22)
Middle school	9.0 (3.31)	10.3 ( 5.97)	14.2 ( 7.82)	4.2 (3.33)
High school	38.3 (6.44)	35.9 (12.84)	38.8 (11.57)	39.1 (9.98)
≥College	29.6 (6.43)	9.5 ( 5.31)	38.9 (12.39)	32.3 (9.50)
Total energy intake, kcal/d	2106.20±101.324	2067.87±137.929	2260.75±202.642	2003.47±166.230	0.601241
Total protein intake, g/d	71.04±3.705	66.75±4.943	79.93±8.213	66.14±4.863	0.316744
Total fat intake, g/d	34.22±2.868	31.47±3.078	38.84±7.021	31.95±3.314	0.620466
Hypertension, %	41.4 (6.59)	38.3 (12.25)	40.6 (11.73)	43.4 (9.97)	0.948496
Diabetes, %	26.9 (5.90)	22.1 (9.23)	25.1 (10.69)	30.7 (9.26)	0.807895
Arthritis, %	8.1 (3.16)	0.0 (0.00)	10.9 (6.39)	9.9 (5.07)	0.408389
Cold hands and feet, %	16.8 (5.06)	16.2 (10.01)	23.7 (9.97)	11.6 (6.94)	0.562576
Exercise frequency, times/wk
Walking activity	3.65±0.375	3.94±0.661	2.90±0.722	4.10±0.535	0.381961
Moderate activity	0.62±0.158	0.96±0.438	0.81±0.281	0.30±0.169	0.15724
Vigorous activity	0.70±0.187	0.87±0.450	0.78±0.265	0.55±0.290	0.778354
Exercise duration, min/wk
Walking activity	316.39±55.591	308.51±72.078	320.83±135.695	316.77±58.794	0.994842
Moderate activity	57.95±17.527	71.82±32.859	89.96±41.942	26.00±14.823	0.201424
Vigorous activity	46.99±14.306	64.17±44.248	50.88±21.502	35.51±16.315	0.749242
Intake caffeine, cup/day %					0.14272
<1	45.2 (7.25)	51.1 (12.66)	51.4 (13.74)	37.1 (10.79)
1	20.5 (6.64)	28.1 (13.48)	30.0 (14.14)	8.7 ( 5.01)
2	16.0 (4.98)	3.0 ( 3.01)	11.7 ( 7.57)	26.5 ( 9.35)
≥3	18.3 (5.64)	17.8 ( 9.08)	6.9 ( 5.20)	27.7 (10.62)
