# Supplementary material for: Association of Exercise Intensity with the Prevalence of Glaucoma and Intraocular Pressure in Men: A Study Based on the Korea National Health and Nutrition Examination Survey
Source: J Clin Med. 2022 Aug 12;11(16):4725. doi: 10.3390/jcm11164725 (PMC9409694; doi:10.3390/jcm11164725)
Supplement: Supplementary file 1 [file jcm-11-04725-s001.zip › Table S3.xlsx]

## Sheet: Sheet1
Table S3	Non-parametric comparison for normality issue in men
	Comparison accoding to PA intensity group	Comparison accoding to glaucoma	Comparison accoding to glaucoma stage
Age	1.06943e-47	0.00316986	0.0380459
Bmi	3.20942e-06	0.502988	0.637483
Waist	0.62837	0.778758	0.471506
SBP	0.00279574	0.834453	0.00283424
DBP	0.000126002	0.0292009	0.747081
Glucose	0.0450717	0.0287063	0.996351
HbA1c	1.7761e-05	0.00386425	0.378155
Vitamin D	0.00190393	0.575119	0.240251
SE right	1.04593e-11	0.556576	0.246764
SE left	3.7159e-14	0.203955	0.0175095
IOPmax	0.00521153	0.0962447	0.540404
Total energy intake	8.44793e-12	0.0314463	0.677318
Total protein intake	1.2675e-18	0.00934	0.593308
Total fat intake	6.29518e-18	0.00148006	0.979837
