# Supplementary material for: Association of Exercise Intensity with the Prevalence of Glaucoma and Intraocular Pressure in Men: A Study Based on the Korea National Health and Nutrition Examination Survey
Source: J Clin Med. 2022 Aug 12;11(16):4725. doi: 10.3390/jcm11164725 (PMC9409694; doi:10.3390/jcm11164725)
Supplement: Supplementary file 1 [file jcm-11-04725-s001.zip › Table S4.xlsx]

## Sheet: Baseline characteristics
Table S4	Baseline characteristics of study subjects (women)
	Total	no Exercise	walking only	moderate intensity exercise	vigorous intensity exercise
	(n=9057)	(n=1295)	(n=3738)	(n=1827)	(n=2197)	p value
Age, years	55.93±0.178	60.53±0.498	56.86±0.259	56.22±0.34	51.76±0.262	3.28291e-64
		a	b	b	c
BMI, kg/m2	23.97±0.05	24.04±0.127	24.02±0.08	23.97±0.088	23.84±0.089	0.422473
Waist, cm	80.43±0.16	81.24±0.352	80.8±0.233	80.83±0.283	79.11±0.258	2.24798e-08
		a	a	a	b
SBP, mmHg	121.39±0.282	124.25±0.702	122.33±0.392	121.98±0.573	117.92±0.485	1.88371e-15
		a	a	a	b
age adjusted		122.71 ± 0.639	123.24 ± 0.349	123.32 ± 0.484	122.24 ± 0.468	0.237941
age and BMI adjusted		122.7 ± 0.638	123.18 ± 0.348	123.29 ± 0.478	122.25 ± 0.454	0.277184
DBP, mmHg	76.19±0.151	75.61±0.377	76.32±0.205	76.46±0.324	76.11±0.279	0.275706
age adjusted		75.57 ± 0.38	76.34 ± 0.203	76.49 ± 0.322	76.21 ± 0.281	0.23379
age and BMI adjusted		75.57 ± 0.381	76.31 ± 0.204	76.47 ± 0.32	76.23 ± 0.275	0.253253
Glucose, mg/dL	98.58±0.321	100.37±0.905	99.31±0.531	97.64±0.598	97.21±0.551	0.00347304
		a	a	ab	b
age adjusted		99.74 ± 0.891	99.83 ± 0.524	98.3 ± 0.582	99.3 ± 0.581	0.232296
age and BMI adjusted		99.79 ± 0.877	99.69 ± 0.486	98.27 ± 0.571	99.35 ± 0.577	0.231916
HbA1c, %	6±0.023	6.04±0.049	6.02±0.035	5.99±0.045	5.94±0.041	0.37467
age adjusted		6 ± 0.046	6.07 ± 0.033	6.03 ± 0.042	6.1 ± 0.042	0.38618
age and BMI adjusted		6.01 ± 0.045	6.06 ± 0.03	6.04 ± 0.041	6.1 ± 0.041	0.410636
Vitamin D, ng/mL	17.47±0.125	16.68±0.238	17.34±0.164	17.98±0.229	17.71±0.185	0.000118162
		a	ab	b	b
age adjusted		16.5 ± 0.228	17.49 ± 0.16	18.16 ± 0.23	18.29 ± 0.191	7.53355e-10
age and BMI adjusted		16.53 ± 0.227	17.49 ± 0.16	18.16 ± 0.23	18.27 ± 0.19	2.31744e-09
SE right, D	-0.47±0.029	-0.35±0.075	-0.46±0.045	-0.37±0.056	-0.63±0.06	0.00383677
		a	ab	a	b
age adjusted		-0.47 ± 0.072	-0.38 ± 0.039	-0.26 ± 0.051	-0.25 ± 0.056	0.0363976
age and BMI adjusted		-0.48 ± 0.072	-0.38 ± 0.04	-0.26 ± 0.051	-0.26 ± 0.056	0.0374322
SE left, D	-0.45±0.03	-0.33±0.079	-0.44±0.05	-0.32±0.056	-0.61±0.054	0.000361851
		a	ab	a	b
age adjusted		-0.45 ± 0.077	-0.36 ± 0.044	-0.21 ± 0.049	-0.25 ± 0.051	0.0165851
age and BMI adjusted		-0.46 ± 0.077	-0.36 ± 0.044	-0.21 ± 0.049	-0.25 ± 0.051	0.0164594
IOPmax, mmHg	14.42±0.054	14.37±0.114	14.48±0.075	14.46±0.089	14.32±0.079	0.361999
age adjusted		14.37 ± 0.114	14.48 ± 0.075	14.45 ± 0.089	14.3 ± 0.08	0.302268
age and BMI adjusted		14.37 ± 0.114	14.48 ± 0.075	14.45 ± 0.089	14.3 ± 0.079	0.319295
Glaucoma	1.0 (0.14)	1.5 (0.34)	0.9 (0.18)	0.7 (0.27)	1.2 (0.37)	0.315383
Alcohol consumption, %						1.87842e-26
None	41.1 (0.65)	50.4 (1.75)	43.8 (1.05)	44.6 (1.43)	29.3 (1.18)
Moderate	51.3 (0.67)	41.5 (1.71)	49.6 (1.05)	49.4 (1.47)	60.7 (1.32)
Heavy	7.6 (0.37)	8.1 (0.98)	6.7 (0.54)	5.9 (0.68)	10.0 (0.82)
Smoking status, %						0.00432951
Never	91.7 (0.39)	88.4 (1.16)	91.3 (0.62)	93.2 (0.79)	93.1 (0.69)
Ex-	4.3 (0.28)	6.1 (0.98)	4.5 (0.43)	3.4 (0.52)	3.7 (0.52)
Current	4.0 (0.27)	5.6 (0.75)	4.3 (0.43)	3.4 (0.57)	3.1 (0.47)
Monthly household income, %						5.26753e-31
Lowest	22.5 (0.64)	32.7 (1.56)	24.9 (0.98)	22.5 (1.17)	13.4 (0.87)
Medium-lowest	25.5 (0.62)	25.0 (1.47)	26.2 (0.90)	26.6 (1.36)	24.0 (1.15)
Medium-highest	25.2 (0.64)	20.3 (1.39)	25.2 (0.97)	25.1 (1.29)	28.1 (1.22)
Highest	26.7 (0.77)	22.0 (1.49)	23.7 (0.94)	25.9 (1.45)	34.5 (1.45)
Education level, %						4.67769e-47
≤Elementary school	39.6 (0.80)	55.9 (1.88)	42.5 (1.16)	42.5 (1.50)	24.1 (1.23)
Middle school	14.7 (0.51)	11.9 (1.23)	14.0 (0.72)	16.6 (1.12)	15.9 (0.98)
High school	31.1 (0.69)	22.2 (1.64)	29.8 (0.99)	26.4 (1.46)	41.1 (1.31)
≥College	14.6 (0.63)	10.0 (1.18)	13.6 (0.85)	14.5 (1.12)	18.9 (1.16)
Total energy intake, kcal/d	1625.13±9.605	1559.84±21.071	1587.03±13.216	1665.18±19.236	1692.84±16.457	7.52482e-09
		a	a	b	b
Total protein intake, g/d	56.51±0.401	52.09±0.931	54.65±0.603	57.51±0.799	61.14±0.747	1.39696e-14
		a	a	b	c
Total fat intake, g/d	27.86±0.315	25.09±0.712	26.58±0.476	27.59±0.616	31.57±0.618	4.50064e-12
		a	ab	b	c
Hypertension, %	26.6 (0.62)	36.2 (1.70)	28.9 (0.93)	26.6 (1.31)	17.7 (1.01)	3.14245e-23
Diabetes, %	8.6 (0.37)	11.8 (1.08)	9.6 (0.62)	7.6 (0.72)	5.7 (0.60)	3.34564e-07
Arthritis, %	21.7 (0.57)	26.5 (1.49)	22.6 (0.89)	23.3 (1.23)	16.5 (0.90)	5.61232e-09
cold hands and feet, %	30.6 (0.64)	31.7 (1.69)	29.7 (0.97)	28.7 (1.39)	32.8 (1.24)	0.0935997
Exercise frequency, times/wk
Walking activity	3.85±0.04	0	4.68±0.046	4.37±0.072	4.25±0.062	1.66184e-08
Moderate activity	1.28±0.036	0	0	3.78±0.068	2.24±0.059	2.04909e-59
Vigorous activity	0.78±0.024	0	0	0	2.99±0.051	0
Exercise duration, min/wk
Walking activity	284.47±5.981	0	332.11±9.129	333.29±14.378	327.67±11.25	0.935639
Moderate activity	158.59±7.662	0	0	504.08±27.111	253.41±12.408	1.19598e-17
Vigorous activity	86.69±3.691	0	0	0	333.51±12.155	0
Intake caffeine, cup/day %						0.0279469
<1	32.9 (0.66)	34.3 (1.92)	34.1 (1.01)	34.9 (1.42)	29.0 (1.15)
1	28.9 (0.60)	29.1 (1.84)	28.5 (0.95)	29.1 (1.34)	29.4 (1.13)
2	23.4 (0.57)	21.5 (1.69)	23.8 (0.92)	21.8 (1.27)	24.8 (1.17)
≥3	14.7 (0.52)	15.2 (1.31)	13.6 (0.76)	14.1 (1.14)	16.7 (1.09)

## Sheet: Regression analysis for women
Table S3-2	Regression analysis for glaucoma and IOPmax according to intensity of physical activity for women
	no Exercise	Walking only	Moderate Intensity Exercise	Vigorous Intensity Exercise	P‡
Glaucoma	n=1295	n=3738	n=1827	n=2197
Unadjusted	1	0.580 (0.317-1.062)	0.464 (0.193-1.112)	0.770 (0.359-1.652)	0.214004
Model 1	1	0.735 (0.392-1.377)	0.620 (0.266-1.446)	1.385 (0.659-2.908)	0.252113
Model 2	1	0.475 (0.225-1.003)	0.645 (0.257-1.618)	1.277 (0.565-2.888)	0.0537616
Model 3	1	0.487 (0.231-1.026)	0.567 (0.218-1.472)	1.335 (0.595-2.994)	0.0439329
Model 4	1	0.427 (0.199-0.916)*	0.553 (0.205-1.494)	1.275 (0.557-2.915)	0.0290337
Model 5	1	0.420 (0.192-0.915)*	0.565 (0.208-1.535)	1.284 (0.562-2.932)	0.0276456
IOPmax
Unadjusted	14.37 ± 0.114	14.48 ± 0.075	14.46 ± 0.089	14.32 ± 0.079	0.361999
Model 1	14.37 ± 0.114	14.48 ± 0.075	14.45 ± 0.089	14.3 ± 0.079	0.319295
Model 2	14.28 ± 0.155	14.45 ± 0.123	14.39 ± 0.132	14.26 ± 0.128	0.252616
Model 3	14.52 ± 0.175	14.69 ± 0.141	14.65 ± 0.148	14.52 ± 0.146	0.288728
Model 4	14.49 ± 0.175	14.66 ± 0.142	14.63 ± 0.149	14.49 ± 0.145	0.257416

## Sheet: Frequency and Duration
Table S3-3 Regression analysis of glaucoma and intraocular pressure according to the frequency or duration of physical activity in women
	Women (n=9057)
	Glaucoma*	IOP max†
Walking only	n=3738
Frequency
1-3	1	14.83 ± 0.235
4-6	0.413 (0.118-1.443)	14.62 ± 0.219
everyday	0.384 (0.138-1.070)	14.74 ± 0.213
P	0.139411	0.457565
Duration
<3	1	14.71 ± 0.225
3- <7	0.740 (0.217-2.521)	14.79 ± 0.229
≥7	0.793 (0.265-2.373)	14.75 ± 0.22
P	0.873586	0.867699
Moderate Intensity Exercise	n=1827
Frequency
1-3	1	14.71 ± 0.273
4-6	0.000 (0.000-0.000)†	14.72 ± 0.308
everyday	0.424 (0.102-1.763)	14.55 ± 0.326
P	4.05314e-167	0.703174
Duration
<3	1	14.64 ± 0.295
3- <7	3.740 (0.902-15.515)	14.74 ± 0.293
≥7	0.486 (0.098- 2.399)	14.68 ± 0.29
P	0.0639899	0.8676
Vigorous intensity Exercise	n=2197
Frequency
1-3	1	14.44 ± 0.262
4-6	0.715 (0.199-2.573)	14.37 ± 0.295
everyday	0.259 (0.030-2.201)	14.41 ± 0.306
P	0.459825	0.918199
Duration
<3	1	14.41 ± 0.273
3- <7	0.416 (0.100-1.724)	14.41 ± 0.287
≥7	0.254 (0.070-0.924)*	14.44 ± 0.268
P	0.115509	0.977375

## Sheet: female_glaucoma stage
Table S3-4 Comparison of parameters between glaucoma stages in women
	glaucoma (n=106)	preperimetric glaucoma	preperimetric glaucoma	perimetric glaucoma (n=45)	p value
		change of disc only (n=24)	Change of disc + RNFL(n=37)
Age, years	63.45±1.698	60.74±3.841	60.52±2.603	68.12±1.223	0.0108341
BMI, kg/m2	23.56±0.318	24.02±0.557	23.86±0.653	22.95±0.509	0.286802
Waist, cm	80.08±1.112	80.77±2.378	80.54±2.246	79.16±1.506	0.785959
SBP, mmHg	127.24±2.469	116.20±4.098	126.51±3.049	135.91±3.284	0.000857484
DBP, mmHg	74.00±1.011	71.09±2.119	76.03±1.509	74.23±1.895	0.215667
Glucose, mg/dL	105.15±2.909	100.89±7.410	109.40±4.487	104.10±2.606	0.472788
HbA1c, %	6.38±0.149	7.18±0.501	6.40±0.290	6.28±0.146	0.22391
Vitamin D, ng/mL	19.07±0.859	20.22±2.102	21.03±1.115	16.35±0.744	0.00167704
SE Right, D	0.11±0.168	-0.08±0.409	0.33±0.162	0.02±0.295	0.419873
SE left, D	-0.12±0.249	0.02±0.368	-0.21±0.446	-0.13±0.393	0.914911
IOP max, mmHg	14.83±0.509	13.53±0.799	15.41±0.650	15.04±0.897	0.129502
Alcohol consumption, %					0.670474
None	49.5 (6.99)	41.2 (13.12)	48.1 (10.51)	56.9 ( 9.93)
Moderate	41.5 (5.65)	43.4 (13.27)	41.2 (10.38)	40.5 (10.02)
Heavy	8.9 (4.06)	15.3 (12.64)	10.7 ( 6.37)	2.6 ( 2.61)
Smoking status, %					0.641754
Never	87.9 (4.23)	82.9 (11.05)	85.4 (6.85)	93.8 (3.60)
Ex-	11.5 (4.19)	17.1 (11.05)	12.8 (6.67)	6.2 (3.60)
Current	0.6 (0.61)	0.0 ( 0.00)	1.7 (1.74)	0.0 (0.00)
Monthly household income, %					0.629202
Lowest	37.1 (6.50)	34.7 (12.13)	31.3 ( 9.19)	44.3 (9.79)
Medium-lowest	30.6 (5.22)	25.3 (12.29)	32.2 (10.52)	33.0 (8.35)
Medium-highest	20.4 (5.05)	21.5 (12.87)	29.9 ( 9.72)	10.6 (5.31)
Highest	11.9 (3.60)	18.6 ( 9.78)	6.6 ( 3.04)	12.1 (5.76)
Education level, %					0.101607
≤Elementary school	52.7 (6.85)	36.8 (11.88)	50.9 (10.42)	65.8 (8.34)
Middle school	13.1 (4.24)	17.0 (10.96)	3.2 ( 2.28)	19.4 (6.93)
High school	22.8 (5.34)	38.4 (14.10)	25.9 ( 9.59)	8.7 (4.36)
≥College	11.4 (4.20)	7.8 ( 7.46)	20.1 (10.20)	6.1 (3.48)
Total energy intake, kcal/d	1532.21±68.686	1668.95±180.317	1469.98±97.486	1491.30±95.267	0.627382
Total protein intake, g/d	51.07±2.665	56.28±7.498	51.95±3.636	46.49±3.014	0.314831
Total fat intake, g/d	24.02±1.902	24.29±3.627	23.52±2.948	24.31±3.376	0.980136
Hypertension, %	43.5 (6.55)	37.6 (12.49)	32.4 (9.07)	58.1 (8.91)	0.153824
Diabetes, %	17.7 (4.18)	11.0 (6.03)	12.3 (6.18)	27.6 (7.62)	0.158287
Arthritis, %	43.1 (5.33)	52.3 (13.41)	42.5 (9.91)	37.1 (8.63)	0.624119
Cold hands and feet, %	34.6 (5.52)	50.7 (14.31)	38.9 (9.68)	20.0 (7.31)	0.14088
Exercise frequency, times/wk
Walking activity	3.95±0.320	3.13±0.468	4.00±0.578	4.49±0.503	0.133751
Moderate activity	0.97±0.183	1.33±0.403	1.04±0.284	0.65±0.292	0.344559
Vigorous activity	0.74±0.161	0.55±0.283	1.32±0.324	0.33±0.166	0.0247941
Exercise duration, min/wk
Walking activity	327.37±48.687	351.15±105.319	361.94±103.032	276.43±56.668	0.663037
Moderate activity	100.42±24.695	185.31±68.394	79.72±21.085	58.34±33.402	0.247741
Vigorous activity	61.38±15.097	65.23±40.781	97.64±24.001	24.86±12.609	0.0235986
Intake caffeine, cup/day %					0.0483713
<1	37.7 (6.19)	38.4 (14.16)	32.1 ( 9.58)	46.6 (11.49)
1	45.2 (6.21)	39.0 (13.58)	47.9 (11.35)	49.4 (11.51)
2	8.8 (4.27)	22.6 (11.49)	2.5 ( 1.80)	0.4 ( 0.37)
≥3	8.3 (3.66)	0.0 ( 0.00)	17.5 ( 8.18)	3.7 ( 3.64)
